# Supplementary material for: The Hidden Pandemic of COVID-19-Induced Organizing Pneumonia
Source: Pharmaceuticals (Basel). 2022 Dec 16;15(12):1574. doi: 10.3390/ph15121574 (PMC9780828; doi:10.3390/ph15121574)
Supplement: Supplementary file 1 [file pharmaceuticals-15-01574-s001.zip]

Archive with 1 entries (1 files):
- pharmaceuticals-2052675-supplementary.pdf
